# Supplementary material for: ﻿Two new synonyms in the subfamily Theridiinae (Araneae, Theridiidae)
Source: Zookeys. 2022 Sep 5;1120:95–104. doi: 10.3897/zookeys.1120.90509 (PMC9848678; doi:10.3897/zookeys.1120.90509)
Supplement: XML Treatment for Theridion innocuum [file zookeys.1120.90509-treatment1.xml]

<!DOCTYPE tp:taxon-treatment
  PUBLIC "-//TaxonX//DTD Taxonomic Treatment Publishing DTD v0 20100105//EN" "tax-treatment-NSO.dtd">
<tp:taxon-treatment xmlns:tp="http://www.plazi.org/taxpub"><tp:treatment-meta><kwd-group><label>Taxon classification</label><kwd>
                  <named-content content-type="kingdom">Animalia</named-content>
                </kwd><kwd>
                  <named-content content-type="order">Araneae</named-content>
                </kwd><kwd>
                  <named-content content-type="family">Theridiidae</named-content>
                </kwd></kwd-group><mixed-citation publication-type="journal"><person-group><name><surname>Zhong</surname><given-names>Rui</given-names></name><name><surname>Liu</surname><given-names>Jie</given-names></name><name><surname>Zhu</surname><given-names>Yang</given-names></name></person-group><article-title>﻿Two new synonyms in the subfamily <tp:taxon-name><tp:taxon-name-part taxon-name-part-type="subfamily">Theridiinae</tp:taxon-name-part></tp:taxon-name> (<tp:taxon-name><tp:taxon-name-part taxon-name-part-type="order">Araneae</tp:taxon-name-part></tp:taxon-name>, <tp:taxon-name><tp:taxon-name-part taxon-name-part-type="family">Theridiidae</tp:taxon-name-part></tp:taxon-name>)</article-title><source>Zookeys</source><day>05</day><month>09</month><year>2022</year><volume>1120</volume><fpage>95</fpage><lpage>104</lpage><pub-id pub-id-type="doi">10.3897/zookeys.1120.90509</pub-id></mixed-citation></tp:treatment-meta><tp:nomenclature><label>﻿</label><tp:taxon-name>
                <object-id xmlns:xlink="http://www.w3.org/1999/xlink" content-type="arpha" xlink:type="simple">30173808-1E05-5C98-A9C9-CBAD9016908D</object-id>
                <tp:taxon-name-part taxon-name-part-type="genus" reg="Theridion">Theridion</tp:taxon-name-part>
                <tp:taxon-name-part taxon-name-part-type="species" reg="innocuum">innocuum</tp:taxon-name-part>
              </tp:taxon-name><tp:taxon-authority>Thorell, 1875</tp:taxon-authority><xref ref-type="fig" rid="F1">Figs 1</xref><xref ref-type="fig" rid="F4">, 4</xref><tp:nomenclature-citation-list><tp:nomenclature-citation><tp:taxon-name>
                    <tp:taxon-name-part taxon-name-part-type="genus" reg="Theridion">Theridion</tp:taxon-name-part>
                    <tp:taxon-name-part taxon-name-part-type="species" reg="innocuum">innocuum</tp:taxon-name-part>
                  </tp:taxon-name><comment><xref ref-type="bibr" rid="B26">Thorell 1875a</xref>: 65 (description of male); <xref ref-type="bibr" rid="B27">Thorell 1875b</xref>: 50 (description of male); <xref ref-type="bibr" rid="B5">Azheganova 1968</xref>: 58, figs 102, 113 (male and female); <xref ref-type="bibr" rid="B11">Izmailova 1972</xref>: 43, fig. 1 (female); <xref ref-type="bibr" rid="B12">Izmailova 1989</xref>: 92, fig. 72 (female); <xref ref-type="bibr" rid="B15">Le Peru 2011</xref>: 478, fig. 824 (female); <xref ref-type="bibr" rid="B8">Esyunin and Stepina 2014</xref>: 49, figs 14, 15 (female); <xref ref-type="bibr" rid="B35">Zamani et al. 2021</xref>: 295, fig. 12F–N (male and female).</comment></tp:nomenclature-citation><tp:nomenclature-citation><tp:taxon-name>
                    <tp:taxon-name-part taxon-name-part-type="genus" reg="Theridion">Theridion</tp:taxon-name-part>
                    <tp:taxon-name-part taxon-name-part-type="species" reg="theridioides">theridioides</tp:taxon-name-part>
                  </tp:taxon-name><comment>: <xref ref-type="bibr" rid="B10">Hu and Wu 1989</xref>: 137, figs 110.1, 110.2 (female, misidentified).</comment></tp:nomenclature-citation><tp:nomenclature-citation><tp:taxon-name>
                    <tp:taxon-name-part taxon-name-part-type="genus" reg="Theridion">Theridion</tp:taxon-name-part>
                    <tp:taxon-name-part taxon-name-part-type="species" reg="hui">hui</tp:taxon-name-part>
                  </tp:taxon-name><comment><xref ref-type="bibr" rid="B36">Zhu 1998</xref>: 150, fig. 91A–C (description of female); <xref ref-type="bibr" rid="B25">Song et al. 1999</xref>: 137, fig. 73I, J (female). New synonym.</comment></tp:nomenclature-citation></tp:nomenclature-citation-list></tp:nomenclature><tp:treatment-sec sec-type="material" id="SECID0EKLAC"><title>Material examined.</title><p><bold>China, Xinjiang Uygur Autonomous Region</bold>: Hemu Scenic Area, Hemuhanas Mongolian Township, Burqin County, Altay Region, <named-content xmlns:xlink="http://www.w3.org/1999/xlink" content-type="dwc:verbatimCoordinates" xlink:type="simple"><named-content content-type="geo-json" specific-use="{&#34;type&#34;:&#34;Point&#34;,&#34;coordinates&#34;:[87.439722,48.574444]}" id="NCID0EVLAC" xlink:type="simple">48°34'28"N, 87°26'23"E</named-content></named-content>, 1445 m, 1 July 2021, Chen Jian and Liu Jie leg.: 1 female.</p><fig id="F1" position="float" orientation="portrait"><object-id xmlns:xlink="http://www.w3.org/1999/xlink" content-type="doi" xlink:type="simple">10.3897/zookeys.1120.90509.figure1</object-id><object-id xmlns:xlink="http://www.w3.org/1999/xlink" content-type="arpha" xlink:type="simple">6D14A40F-6967-5179-87B8-CA30512DEA9A</object-id><label>Figure 1.</label><caption><p><italic><tp:taxon-name><tp:taxon-name-part taxon-name-part-type="genus" reg="Theridion">Theridion</tp:taxon-name-part><tp:taxon-name-part taxon-name-part-type="species" reg="innocuum">innocuum</tp:taxon-name-part></tp:taxon-name></italic> Thorell, 1875 <bold>A–C</bold> female habitus (<bold>A</bold> dorsal <bold>B</bold> lateral <bold>C</bold> ventral) <bold>D</bold> epigyne, ventral <bold>E</bold> vulva, dorsal. Scale bars: 1 mm (<bold>A–C</bold>); 0.2 mm (<bold>D, E</bold>). <abbrev xmlns:xlink="http://www.w3.org/1999/xlink" xlink:title="copulatory opening" id="ABBRID0E4MAC" xlink:type="simple">CO</abbrev> = copulatory opening; <abbrev xmlns:xlink="http://www.w3.org/1999/xlink" xlink:title="copulatory duct" id="ABBRID0EBNAC" xlink:type="simple">CD</abbrev> = copulatory duct; <abbrev xmlns:xlink="http://www.w3.org/1999/xlink" xlink:title="fertilization duct" id="ABBRID0EFNAC" xlink:type="simple">FD</abbrev> = fertilization duct; S = spermatheca.</p></caption><graphic xmlns:xlink="http://www.w3.org/1999/xlink" xlink:href="zookeys-1120-095_article-90509__-g001.jpg" position="float" orientation="portrait" xlink:type="simple" id="oo_738900.jpg"><uri content-type="original_file" xlink:type="simple">https://binary.pensoft.net/fig/738900</uri></graphic></fig></tp:treatment-sec><tp:treatment-sec sec-type="description" id="SECID0EONAC"><title>Description.</title><p>See <xref ref-type="bibr" rid="B5">Azheganova (1968)</xref> and <xref ref-type="bibr" rid="B26">Thorell (1875a</xref>, <xref ref-type="bibr" rid="B27">1875b</xref>).</p></tp:treatment-sec><tp:treatment-sec sec-type="Justification of the synonymy" id="SECID0EAOAC"><title>Justification of the synonymy.</title><p><italic><tp:taxon-name><tp:taxon-name-part taxon-name-part-type="genus" reg="Theridion">Theridion</tp:taxon-name-part><tp:taxon-name-part taxon-name-part-type="species" reg="hui">hui</tp:taxon-name-part></tp:taxon-name></italic> was first described by <xref ref-type="bibr" rid="B36">Zhu (1998)</xref>, based on a female collected in Xinjiang Uygur Autonomous Region, China and previously identified as <italic><tp:taxon-name><tp:taxon-name-part taxon-name-part-type="genus" reg="Theridion">Theridion</tp:taxon-name-part><tp:taxon-name-part taxon-name-part-type="species" reg="theridioides">theridioides</tp:taxon-name-part></tp:taxon-name></italic> by <xref ref-type="bibr" rid="B10">Hu and Wu (1989)</xref>. The female holotype of <italic><tp:taxon-name><tp:taxon-name-part taxon-name-part-type="genus" reg="Theridion">T.</tp:taxon-name-part><tp:taxon-name-part taxon-name-part-type="species" reg="hui">hui</tp:taxon-name-part></tp:taxon-name></italic> bears all the diagnostic features of <italic><tp:taxon-name><tp:taxon-name-part taxon-name-part-type="genus" reg="Theridion">T.</tp:taxon-name-part><tp:taxon-name-part taxon-name-part-type="species" reg="innocuum">innocuum</tp:taxon-name-part></tp:taxon-name></italic>, including the messy dark brown spots on abdomen, peach-shaped fossa of the epigyne and thick, long, similarly twisted copulatory ducts. The original illustrations of the epigyne of <italic><tp:taxon-name><tp:taxon-name-part taxon-name-part-type="genus" reg="Theridion">T.</tp:taxon-name-part><tp:taxon-name-part taxon-name-part-type="species" reg="hui">hui</tp:taxon-name-part></tp:taxon-name></italic> perfectly match the coloured photos of the same provided for <italic><tp:taxon-name><tp:taxon-name-part taxon-name-part-type="genus" reg="Theridion">T.</tp:taxon-name-part><tp:taxon-name-part taxon-name-part-type="species" reg="innocuum">innocuum</tp:taxon-name-part></tp:taxon-name></italic> by <xref ref-type="bibr" rid="B35">Zamani et al. (2021)</xref> (compare <xref ref-type="bibr" rid="B36">Zhu 1998</xref>: fig. 91A–C with <xref ref-type="bibr" rid="B35">Zamani et al. 2021</xref>: fig. 12K–N). Although the types of <italic><tp:taxon-name><tp:taxon-name-part taxon-name-part-type="genus" reg="Theridion">T.</tp:taxon-name-part><tp:taxon-name-part taxon-name-part-type="species" reg="innocuum">innocuum</tp:taxon-name-part></tp:taxon-name></italic> and <italic><tp:taxon-name><tp:taxon-name-part taxon-name-part-type="genus" reg="Theridion">T.</tp:taxon-name-part><tp:taxon-name-part taxon-name-part-type="species" reg="hui">hui</tp:taxon-name-part></tp:taxon-name></italic> were unavailable for examination, our comparison based on a female specimen collected in Xinjiang Uygur Autonomous Region and the illustrations and descriptions provided by <xref ref-type="bibr" rid="B35">Zamani et al. (2021)</xref> and <xref ref-type="bibr" rid="B36">Zhu (1998)</xref> enabled us to confidently consider <italic><tp:taxon-name><tp:taxon-name-part taxon-name-part-type="genus" reg="Theridion">T.</tp:taxon-name-part><tp:taxon-name-part taxon-name-part-type="species" reg="hui">hui</tp:taxon-name-part></tp:taxon-name></italic> as a junior synonym of <italic><tp:taxon-name><tp:taxon-name-part taxon-name-part-type="genus" reg="Theridion">T.</tp:taxon-name-part><tp:taxon-name-part taxon-name-part-type="species" reg="innocuum">innocuum</tp:taxon-name-part></tp:taxon-name></italic>.</p></tp:treatment-sec><tp:treatment-sec sec-type="distribution" id="SECID0ERCAE"><title>Distribution.</title><p>Ukraine, Russia (Europe to South Siberia), Iran, Kazakhstan, China (new record, Fig. <xref ref-type="fig" rid="F4">4</xref>).</p></tp:treatment-sec><tp:treatment-sec><!--Section generated to contain objects referenced in tp:taxon-treatment.--><fig id="F4" position="float" orientation="portrait"><object-id xmlns:xlink="http://www.w3.org/1999/xlink" content-type="doi" xlink:type="simple">10.3897/zookeys.1120.90509.figure4</object-id><object-id xmlns:xlink="http://www.w3.org/1999/xlink" content-type="arpha" xlink:type="simple">F3F6F13C-FED3-504B-88B1-9B97C0FE9F94</object-id><label>Figure 4.</label><caption><p>Collection localities in the Xinjiang Uygur Autonomous Region, China: <bold>1</bold><italic><tp:taxon-name><tp:taxon-name-part taxon-name-part-type="genus" reg="Theridion">T.</tp:taxon-name-part><tp:taxon-name-part taxon-name-part-type="species" reg="innocuum">innocuum</tp:taxon-name-part></tp:taxon-name></italic><bold>2</bold><italic><tp:taxon-name><tp:taxon-name-part taxon-name-part-type="genus" reg="Phylloneta">P.</tp:taxon-name-part><tp:taxon-name-part taxon-name-part-type="species" reg="impressa">impressa</tp:taxon-name-part></tp:taxon-name></italic>.</p></caption><graphic xmlns:xlink="http://www.w3.org/1999/xlink" xlink:href="zookeys-1120-095_article-90509__-g004.jpg" position="float" orientation="portrait" xlink:type="simple" id="oo_738903.jpg"><uri content-type="original_file" xlink:type="simple">https://binary.pensoft.net/fig/738903</uri></graphic></fig></tp:treatment-sec><ref-list><ref id="B26"><mixed-citation xmlns:xlink="http://www.w3.org/1999/xlink" xlink:type="simple"><person-group><name name-style="western"><surname>Thorell</surname><given-names>T</given-names></name></person-group> (<year>1875a</year>) <article-title>Verzeichniss südrussischer Spinnen.</article-title><source>Horae Societatis Entomologicae Rossicae</source><volume>11</volume>: <fpage>39</fpage>–<lpage>122</lpage>.</mixed-citation></ref><ref id="B27"><mixed-citation xmlns:xlink="http://www.w3.org/1999/xlink" xlink:type="simple"><person-group><name name-style="western"><surname>Thorell</surname><given-names>T</given-names></name></person-group> (<year>1875b</year>) <article-title>Descriptions of several European and North African spiders.</article-title><source>Kongliga Svenska Vetenskaps-Akademiens Handlingar</source><volume>13</volume>(<issue>5</issue>): <fpage>1</fpage>–<lpage>204</lpage>.</mixed-citation></ref><ref id="B5"><mixed-citation xmlns:xlink="http://www.w3.org/1999/xlink" xlink:type="simple"><person-group><name name-style="western"><surname>Azheganova</surname><given-names>NS</given-names></name></person-group> (<year>1968</year>) Kratkii opredelitel’ paukov (<tp:taxon-name><tp:taxon-name-part taxon-name-part-type="order">Aranei</tp:taxon-name-part></tp:taxon-name>) lesnoi i lesostepnoi zony SSSR. Akademia Nauk SSSR, 149 pp. [in Russian]</mixed-citation></ref><ref id="B11"><mixed-citation xmlns:xlink="http://www.w3.org/1999/xlink" xlink:type="simple"><person-group><name name-style="western"><surname>Izmailova</surname><given-names>MV</given-names></name></person-group> (<year>1972</year>) Materialy po paukam Pribaikalya (soobshenie vtoroe). In: Khozyaistvennoe ispolzovanie i vosproizvodstvo okhotnichei fauny, ekologia zhivotnykh. Irkutsk, 43–49. [in Russian]</mixed-citation></ref><ref id="B12"><mixed-citation xmlns:xlink="http://www.w3.org/1999/xlink" xlink:type="simple"><person-group><name name-style="western"><surname>Izmailova</surname><given-names>MV</given-names></name></person-group> (<year>1989</year>) <source>Fauna of Spiders of South Part of Eastern Siberia.</source><publisher-name>Irkutsk State University Publishing</publisher-name>, <publisher-loc>Eastern Siberia</publisher-loc>, <size units="page">184 pp</size>.</mixed-citation></ref><ref id="B15"><mixed-citation xmlns:xlink="http://www.w3.org/1999/xlink" xlink:type="simple"><person-group><name name-style="western"><surname>Le Peru</surname><given-names>B</given-names></name></person-group> (<year>2011</year>) <article-title>The spiders of Europe, a synthesis of data: Volume 1 <tp:taxon-name><tp:taxon-name-part taxon-name-part-type="family">Atypidae</tp:taxon-name-part></tp:taxon-name> to <tp:taxon-name><tp:taxon-name-part taxon-name-part-type="family">Theridiidae</tp:taxon-name-part></tp:taxon-name>.</article-title><source>Mémoires de la Société Linnéenne de Lyon</source><volume>2</volume>: <fpage>1</fpage>–<lpage>522</lpage>.</mixed-citation></ref><ref id="B8"><mixed-citation xmlns:xlink="http://www.w3.org/1999/xlink" xlink:type="simple"><person-group><name name-style="western"><surname>Esyunin</surname><given-names>SL</given-names></name><name name-style="western"><surname>Stepina</surname><given-names>AS</given-names></name></person-group> (<year>2014</year>) <article-title>The fauna and biotopic distribution of the spiders (<tp:taxon-name><tp:taxon-name-part taxon-name-part-type="order">Aranei</tp:taxon-name-part></tp:taxon-name>) in the southern taiga subzone of the West Siberia. Bulletin of Perm University.</article-title><source>Biology</source><volume>2014</volume>(<issue>4</issue>): <fpage>24</fpage>–<lpage>54</lpage>.</mixed-citation></ref><ref id="B35"><mixed-citation xmlns:xlink="http://www.w3.org/1999/xlink" xlink:type="simple"><person-group><name name-style="western"><surname>Zamani</surname><given-names>A</given-names></name><name name-style="western"><surname>Nadolny</surname><given-names>AA</given-names></name><name name-style="western"><surname>Esyunin</surname><given-names>SL</given-names></name><name name-style="western"><surname>Marusik</surname><given-names>YM</given-names></name></person-group> (<year>2021</year>) <article-title>New data on the spider fauna of Iran (<tp:taxon-name><tp:taxon-name-part taxon-name-part-type="class">Arachnida</tp:taxon-name-part></tp:taxon-name>: <tp:taxon-name><tp:taxon-name-part taxon-name-part-type="order">Araneae</tp:taxon-name-part></tp:taxon-name>), part VIII.</article-title><source>Zoosystematica Rossica</source><volume>30</volume>(<issue>2</issue>): <fpage>279</fpage>–<lpage>297</lpage>. <ext-link xlink:href="10.31610/zsr/2021.30.2.279" ext-link-type="doi" xlink:type="simple">https://doi.org/10.31610/zsr/2021.30.2.279</ext-link></mixed-citation></ref><ref id="B10"><mixed-citation xmlns:xlink="http://www.w3.org/1999/xlink" xlink:type="simple"><person-group><name name-style="western"><surname>Hu</surname><given-names>JL</given-names></name><name name-style="western"><surname>Wu</surname><given-names>WG</given-names></name></person-group> (<year>1989</year>) <source>Spiders from agricultural regions of Xinjiang Uygur Autonomous Region, China.</source><publisher-name>Shandong University Publishing House</publisher-name>, <publisher-loc>Jinan</publisher-loc>, <size units="page">435 pp</size>.</mixed-citation></ref><ref id="B36"><mixed-citation xmlns:xlink="http://www.w3.org/1999/xlink" xlink:type="simple"><person-group><name name-style="western"><surname>Zhu</surname><given-names>MS</given-names></name></person-group> (<year>1998</year>) <source>Fauna Sinica: <tp:taxon-name><tp:taxon-name-part taxon-name-part-type="class">Arachnida</tp:taxon-name-part></tp:taxon-name>: <tp:taxon-name><tp:taxon-name-part taxon-name-part-type="order">Araneae</tp:taxon-name-part></tp:taxon-name>: <tp:taxon-name><tp:taxon-name-part taxon-name-part-type="family">Theridiidae</tp:taxon-name-part></tp:taxon-name>.</source><publisher-name>Science Press</publisher-name>, <publisher-loc>Beijing</publisher-loc>, <size units="page">436 pp</size>.</mixed-citation></ref><ref id="B25"><mixed-citation xmlns:xlink="http://www.w3.org/1999/xlink" xlink:type="simple"><person-group><name name-style="western"><surname>Song</surname><given-names>DX</given-names></name><name name-style="western"><surname>Zhu</surname><given-names>MS</given-names></name><name name-style="western"><surname>Chen</surname><given-names>J</given-names></name></person-group> (<year>1999</year>) <source>The spiders of China.</source><publisher-name>Hebei Science and Technology Publishing House</publisher-name>, <publisher-loc>Shijiazhuang</publisher-loc>, <size units="page">640 pp</size>.</mixed-citation></ref></ref-list></tp:taxon-treatment>
