# Supplementary material for: ﻿Two new synonyms in the subfamily Theridiinae (Araneae, Theridiidae)
Source: Zookeys. 2022 Sep 5;1120:95–104. doi: 10.3897/zookeys.1120.90509 (PMC9848678; doi:10.3897/zookeys.1120.90509)
Supplement: XML Treatment for Phylloneta impressa [file zookeys.1120.90509-treatment2.xml]

<!DOCTYPE tp:taxon-treatment
  PUBLIC "-//TaxonX//DTD Taxonomic Treatment Publishing DTD v0 20100105//EN" "tax-treatment-NSO.dtd">
<tp:taxon-treatment xmlns:tp="http://www.plazi.org/taxpub"><tp:treatment-meta><kwd-group><label>Taxon classification</label><kwd>
                  <named-content content-type="kingdom">Animalia</named-content>
                </kwd><kwd>
                  <named-content content-type="order">Araneae</named-content>
                </kwd><kwd>
                  <named-content content-type="family">Theridiidae</named-content>
                </kwd></kwd-group><mixed-citation publication-type="journal"><person-group><name><surname>Zhong</surname><given-names>Rui</given-names></name><name><surname>Liu</surname><given-names>Jie</given-names></name><name><surname>Zhu</surname><given-names>Yang</given-names></name></person-group><article-title>﻿Two new synonyms in the subfamily <tp:taxon-name><tp:taxon-name-part taxon-name-part-type="subfamily">Theridiinae</tp:taxon-name-part></tp:taxon-name> (<tp:taxon-name><tp:taxon-name-part taxon-name-part-type="order">Araneae</tp:taxon-name-part></tp:taxon-name>, <tp:taxon-name><tp:taxon-name-part taxon-name-part-type="family">Theridiidae</tp:taxon-name-part></tp:taxon-name>)</article-title><source>Zookeys</source><day>05</day><month>09</month><year>2022</year><volume>1120</volume><fpage>95</fpage><lpage>104</lpage><pub-id pub-id-type="doi">10.3897/zookeys.1120.90509</pub-id></mixed-citation></tp:treatment-meta><tp:nomenclature><label>﻿</label><tp:taxon-name>
                <object-id xmlns:xlink="http://www.w3.org/1999/xlink" content-type="arpha" xlink:type="simple">2B3D4AFB-D3E4-57A2-B7C7-FF1811673B71</object-id>
                <tp:taxon-name-part taxon-name-part-type="genus" reg="Phylloneta">Phylloneta</tp:taxon-name-part>
                <tp:taxon-name-part taxon-name-part-type="species" reg="impressa">impressa</tp:taxon-name-part>
              </tp:taxon-name><tp:taxon-authority>(L. Koch, 1881)</tp:taxon-authority><xref ref-type="fig" rid="F2">Figs 2</xref><xref ref-type="fig" rid="F3">, 3</xref><xref ref-type="fig" rid="F4">, 4</xref><tp:nomenclature-citation-list><tp:nomenclature-citation><tp:taxon-name>
                    <tp:taxon-name-part taxon-name-part-type="genus" reg="Steatoda">Steatoda</tp:taxon-name-part>
                    <tp:taxon-name-part taxon-name-part-type="species" reg="sisyphia">sisyphia</tp:taxon-name-part>
                  </tp:taxon-name><comment>Menge 1868: 161, pl. 30, fig. 69 (male and female, misidentified per <xref ref-type="bibr" rid="B24">Simon 1914</xref>: 295).</comment></tp:nomenclature-citation><tp:nomenclature-citation><tp:taxon-name>
                    <tp:taxon-name-part taxon-name-part-type="genus" reg="Theridion">Theridion</tp:taxon-name-part>
                    <tp:taxon-name-part taxon-name-part-type="species" reg="sisyphum">sisyphum</tp:taxon-name-part>
                  </tp:taxon-name><comment>Simon 1881: 100 (partly misidentified per <xref ref-type="bibr" rid="B24">Simon 1914</xref>: 295).</comment></tp:nomenclature-citation><tp:nomenclature-citation><tp:taxon-name>
                    <tp:taxon-name-part taxon-name-part-type="genus" reg="Theridion">Theridion</tp:taxon-name-part>
                    <tp:taxon-name-part taxon-name-part-type="species" reg="impressum">impressum</tp:taxon-name-part>
                  </tp:taxon-name><comment>L. Koch 1881: 45, pl. 2, fig. 1 (description of male).</comment></tp:nomenclature-citation><tp:nomenclature-citation><tp:taxon-name>
                    <tp:taxon-name-part taxon-name-part-type="genus" reg="Theridion">Theridion</tp:taxon-name-part>
                    <tp:taxon-name-part taxon-name-part-type="species" reg="impressum">impressum</tp:taxon-name-part>
                    <tp:taxon-name-part taxon-name-part-type="subspecies" reg="intermedium">intermedium</tp:taxon-name-part>
                  </tp:taxon-name><comment>Kulczyński 1885: 27 (description of female); Chyzer and Kulczyński 1894: 33, pl. 1, fig. 26 (male and description of female); Bösenberg 1902: 99, pl. 9, fig. 111 (male and female); Fedotov 1912: 61, fig. 1 (male); <xref ref-type="bibr" rid="B24">Simon 1914</xref>: 257, 295, figs 509, 512–513 (male and female).</comment></tp:nomenclature-citation><tp:nomenclature-citation><tp:taxon-name>
                    <tp:taxon-name-part taxon-name-part-type="genus" reg="Theridion">Theridion</tp:taxon-name-part>
                    <tp:taxon-name-part taxon-name-part-type="species" reg="cornutum">cornutum</tp:taxon-name-part>
                  </tp:taxon-name><comment>Yurinich and Drensky 1917: 116, 136, pl. 1, figs 1–3 (description of juvenile; preoccupied by <xref ref-type="bibr" rid="B31">Wider 1834</xref>).</comment></tp:nomenclature-citation><tp:nomenclature-citation><tp:taxon-name>
                    <tp:taxon-name-part taxon-name-part-type="genus" reg="Theridion">Theridion</tp:taxon-name-part>
                    <tp:taxon-name-part taxon-name-part-type="species" reg="botezati">botezati</tp:taxon-name-part>
                  </tp:taxon-name><comment>Roșca 1935: 243, fig. 3 (description of male and female); Roșca 1936: 198, fig. 5 (male and female).</comment></tp:nomenclature-citation><tp:nomenclature-citation><tp:taxon-name>
                    <tp:taxon-name-part taxon-name-part-type="genus" reg="Theridion">Theridion</tp:taxon-name-part>
                    <tp:taxon-name-part taxon-name-part-type="species" reg="impressum">impressum</tp:taxon-name-part>
                  </tp:taxon-name><comment><xref ref-type="bibr" rid="B30">Wiehle 1937</xref>: 152, figs 81–84 (male and female).</comment></tp:nomenclature-citation><tp:nomenclature-citation><tp:taxon-name>
                    <tp:taxon-name-part taxon-name-part-type="genus" reg="Theridion">Theridion</tp:taxon-name-part>
                    <tp:taxon-name-part taxon-name-part-type="species" reg="cornutum">cornutum</tp:taxon-name-part>
                  </tp:taxon-name><comment>Drensky 1939: 85, fig. 1a, b (female, synonym of <tp:taxon-name><tp:taxon-name-part taxon-name-part-type="genus" reg="Theridion">Theridion</tp:taxon-name-part><tp:taxon-name-part taxon-name-part-type="species" reg="botezati">botezati</tp:taxon-name-part></tp:taxon-name>).</comment></tp:nomenclature-citation><tp:nomenclature-citation><tp:taxon-name>
                    <tp:taxon-name-part taxon-name-part-type="genus" reg="Theridion">Theridion</tp:taxon-name-part>
                    <tp:taxon-name-part taxon-name-part-type="species" reg="impressum">impressum</tp:taxon-name-part>
                  </tp:taxon-name><comment>Nakatsudi 1942: 9, fig. 1C (female).</comment></tp:nomenclature-citation><tp:nomenclature-citation><tp:taxon-name>
                    <tp:taxon-name-part taxon-name-part-type="genus" reg="Theridion">Theridion</tp:taxon-name-part>
                    <tp:taxon-name-part taxon-name-part-type="species" reg="frigicola">frigicola</tp:taxon-name-part>
                  </tp:taxon-name><comment>Chamberlin and Ivie 1947: 27, figs 14, 15 (description of male and female).</comment></tp:nomenclature-citation><tp:nomenclature-citation><tp:taxon-name>
                    <tp:taxon-name-part taxon-name-part-type="genus" reg="Allotheridion">Allotheridion</tp:taxon-name-part>
                    <tp:taxon-name-part taxon-name-part-type="species" reg="impressum">impressum</tp:taxon-name-part>
                  </tp:taxon-name><comment><xref ref-type="bibr" rid="B3">Archer 1950</xref>: 20 (male and female transferred from <tp:taxon-name><tp:taxon-name-part taxon-name-part-type="genus" reg="Theridion">Theridion</tp:taxon-name-part></tp:taxon-name>).</comment></tp:nomenclature-citation><tp:nomenclature-citation><tp:taxon-name>
                    <tp:taxon-name-part taxon-name-part-type="genus" reg="Theridion">Theridion</tp:taxon-name-part>
                    <tp:taxon-name-part taxon-name-part-type="species" reg="impressum">impressum</tp:taxon-name-part>
                  </tp:taxon-name><comment>Locket and Millidge 1953: 67, fig. 44C, D (male and female); <xref ref-type="bibr" rid="B16">Levi 1957</xref>: 89, figs 321, 326–328 (male and female, synonym); <xref ref-type="bibr" rid="B5">Azheganova 1968</xref>: 58, figs 101, 112 (male and female); Tystshenko 1971: 150, figs 401, 426 (male and female); Miller 1971: 194, pl. 35 figs 4, 5 (male and female); <xref ref-type="bibr" rid="B11">Izmailova 1972</xref>: 44, fig. 2 (female); Palmgren 1974: 18, figs 4.1–4 (male and female); Punda 1975: 64, figs 137, 138 (female); Legotai and Sekerskaya 1982: 50, figs III.22, 24 (male and female); Müller 1982: 248, fig. 4 (female); Roberts 1985: 184, fig. 81e (male and female); Legotai and Sekerskaya 1989: 224, figs LXIX.22, 24 (male and female); Heimer and Nentwig 1991: 302, fig. 808 (male and female); <xref ref-type="bibr" rid="B6">Deltshev 1992</xref>: 17 (synonym); Roberts 1995: 282, fig. (male and female); Mcheidze 1997: 192, figs 388–391 (male and female); Bellmann 1997: 68, fig. (female); <xref ref-type="bibr" rid="B36">Zhu 1998</xref>: 161, fig. 100A–E (male and female); Roberts 1998: 296, fig. (male and female); <xref ref-type="bibr" rid="B25">Song et al. 1999</xref>: 138, fig. 74A–B, K–L (male and female); <xref ref-type="bibr" rid="B9">Hu 2001</xref>: 580, figs 393.1–4 (male and female); <xref ref-type="bibr" rid="B2">Almquist 2005</xref>: 99, fig. 121a–h (male and female); <xref ref-type="bibr" rid="B21">Paquin and Dupérré 2006</xref>: 27, figs 74–79 (male and female).</comment></tp:nomenclature-citation><tp:nomenclature-citation><tp:taxon-name>
                    <tp:taxon-name-part taxon-name-part-type="genus" reg="Phylloneta">Phylloneta</tp:taxon-name-part>
                    <tp:taxon-name-part taxon-name-part-type="species" reg="impressa">impressa</tp:taxon-name-part>
                  </tp:taxon-name><comment><xref ref-type="bibr" rid="B33">Wunderlich 2008</xref>: 393, figs 554–557 (male).</comment></tp:nomenclature-citation><tp:nomenclature-citation><tp:taxon-name>
                    <tp:taxon-name-part taxon-name-part-type="genus" reg="Theridion">Theridion</tp:taxon-name-part>
                    <tp:taxon-name-part taxon-name-part-type="species" reg="impressum">impressum</tp:taxon-name-part>
                  </tp:taxon-name><comment><xref ref-type="bibr" rid="B15">Le Peru 2011</xref>: 478, fig. 823 (male and female).</comment></tp:nomenclature-citation><tp:nomenclature-citation><tp:taxon-name>
                    <tp:taxon-name-part taxon-name-part-type="genus" reg="Phylloneta">Phylloneta</tp:taxon-name-part>
                    <tp:taxon-name-part taxon-name-part-type="species" reg="impressa">impressa</tp:taxon-name-part>
                  </tp:taxon-name><comment>Kaya and Ugurtas 2011: 148, figs 10–11 (male and female); <xref ref-type="bibr" rid="B22">Quasin and Uniyal 2012</xref>: 59, figs 1–2, 3a–c (female); <xref ref-type="bibr" rid="B28">Tilly and Tilly 2019</xref>: 8, fig. 7A, B (male); <xref ref-type="bibr" rid="B29">Vanuytven 2021</xref>: 43, 233, figs A.32c, B.244 (male).</comment></tp:nomenclature-citation><tp:nomenclature-citation><tp:taxon-name>
                    <tp:taxon-name-part taxon-name-part-type="genus" reg="Theridion">Theridion</tp:taxon-name-part>
                    <tp:taxon-name-part taxon-name-part-type="species" reg="qingzangensis">qingzangensis</tp:taxon-name-part>
                  </tp:taxon-name><comment>: <xref ref-type="bibr" rid="B9">Hu 2001</xref>: 586, fig. 398.1–5 (description of female). New synonym.</comment></tp:nomenclature-citation></tp:nomenclature-citation-list></tp:nomenclature><tp:treatment-sec sec-type="material" id="SECID0EJOAE"><title>Material examined.</title><p><bold>China</bold>, Xinjiang Uygur Autonomous Region: State Road 217, Kaerjiao Town, Jimunai County, Altay Region,<named-content xmlns:xlink="http://www.w3.org/1999/xlink" content-type="dwc:verbatimCoordinates" xlink:type="simple"><named-content content-type="geo-json" specific-use="{&#34;type&#34;:&#34;Point&#34;,&#34;coordinates&#34;:[86.612778,47.090833]}" id="NCID0EUOAE" xlink:type="simple">47°5'27"N, 86°36'46"E</named-content></named-content>, 915 m, 30 June 2021, Chen Jian and Liu Jie leg.: 3 female; Guozigou – Sailimu Lake Scenic Spot, Ili Kazakh Autonomous Prefecture, <named-content xmlns:xlink="http://www.w3.org/1999/xlink" content-type="dwc:verbatimCoordinates" xlink:type="simple"><named-content content-type="geo-json" specific-use="{&#34;type&#34;:&#34;Point&#34;,&#34;coordinates&#34;:[80.877778,44.058889]}" id="NCID0E3OAE" xlink:type="simple">44°3'32"N, 80°52'40"E</named-content></named-content>, 2101 m, 4 July 2021, Chen Jian and Liu Jie leg.: 3 male; Akeqi Animal Husbandry Village, Karasu Town, Zhaosu County, Ili Kazakh Autonomous Prefecture, <named-content xmlns:xlink="http://www.w3.org/1999/xlink" content-type="dwc:verbatimCoordinates" xlink:type="simple"><named-content content-type="geo-json" specific-use="{&#34;type&#34;:&#34;Point&#34;,&#34;coordinates&#34;:[80.893611,42.901944]}" id="NCID0EEPAE" xlink:type="simple">42°54'7"N, 80°53'37"E</named-content></named-content>, 1810 m, 5 July 2021, Chen Jian and Liu Jie leg.: 1 female and 6 male; National Road 577, near Tasbulak Village, Zhaosu County, Ili Kazakh Autonomous Prefecture, <named-content xmlns:xlink="http://www.w3.org/1999/xlink" content-type="dwc:verbatimCoordinates" xlink:type="simple"><named-content content-type="geo-json" specific-use="{&#34;type&#34;:&#34;Point&#34;,&#34;coordinates&#34;:[81.137500,43.163611]}" id="NCID0EMPAE" xlink:type="simple">43°9'49"N, 81°8'15"E</named-content></named-content>, 3178 m, 5 July 2021, Chen Jian and Liu Jie leg.: 15 female and 5 male; Duku Highway near the Gongnaisi River, Xinyuan County, Ili Kazakh Autonomous Prefecture, <named-content xmlns:xlink="http://www.w3.org/1999/xlink" content-type="dwc:verbatimCoordinates" xlink:type="simple"><named-content content-type="geo-json" specific-use="{&#34;type&#34;:&#34;Point&#34;,&#34;coordinates&#34;:[84.300000,43.276667]}" id="NCID0EUPAE" xlink:type="simple">43°16'36"N, 84°18'0"E</named-content></named-content>, 1680 m, 6 July 2021, Chen Jian and Liu Jie leg.: 1 male; Provincial Road 315, Keling Township, Nileke County, Ili Kazakh Autonomous Prefecture, <named-content xmlns:xlink="http://www.w3.org/1999/xlink" content-type="dwc:verbatimCoordinates" xlink:type="simple"><named-content content-type="geo-json" specific-use="{&#34;type&#34;:&#34;Point&#34;,&#34;coordinates&#34;:[82.369444,43.843889]}" id="NCID0E3PAE" xlink:type="simple">43°50'38"N, 82°22'10"E</named-content></named-content>, 1807 m, 6 July 2021, Chen Jian and Liu Jie leg.: 2 female; National Road 218, near Yinggar Village, Xinyuan County, Ili Kazakh Autonomous Prefecture, <named-content xmlns:xlink="http://www.w3.org/1999/xlink" content-type="dwc:verbatimCoordinates" xlink:type="simple"><named-content content-type="geo-json" specific-use="{&#34;type&#34;:&#34;Point&#34;,&#34;coordinates&#34;:[82.300278,43.235556]}" id="NCID0EEQAE" xlink:type="simple">43°14'8"N, 82°18'1"E</named-content></named-content>, 1966 m, 7 July 2021, Chen Jian and Liu Jie leg.: 3 female; 135 Township Road, near Changyuan Gas CNG Gas Station, Kuqa City, Aksu Region, <named-content xmlns:xlink="http://www.w3.org/1999/xlink" content-type="dwc:verbatimCoordinates" xlink:type="simple"><named-content content-type="geo-json" specific-use="{&#34;type&#34;:&#34;Point&#34;,&#34;coordinates&#34;:[83.128889,41.740000]}" id="NCID0EMQAE" xlink:type="simple">41°44'24"N, 83°7'44"E</named-content></named-content>, 1057 m, 8 July 2021, Chen Jian and Liu Jie leg.: 4 female; National Road 218, near Bosten Lake Scenic Area, Bohu County, Bayingoleng Mongolia Autonomous Prefecture, <named-content xmlns:xlink="http://www.w3.org/1999/xlink" content-type="dwc:verbatimCoordinates" xlink:type="simple"><named-content content-type="geo-json" specific-use="{&#34;type&#34;:&#34;Point&#34;,&#34;coordinates&#34;:[86.364167,41.806111]}" id="NCID0EUQAE" xlink:type="simple">41°48'22"N, 86°21'51"E</named-content></named-content>, 1077 m, 9 July 2021, Chen Jian and Liu Jie leg.: 14 female and 1 male; Tianshan Tianchi Scenic Area, No. 501, Junggar Road, Fukang City, Changji Prefecture, <named-content xmlns:xlink="http://www.w3.org/1999/xlink" content-type="dwc:verbatimCoordinates" xlink:type="simple"><named-content content-type="geo-json" specific-use="{&#34;type&#34;:&#34;Point&#34;,&#34;coordinates&#34;:[88.125000,43.919722]}" id="NCID0E3QAE" xlink:type="simple">43°55'11"N, 88°7'30"E</named-content></named-content>, 1910 m, 12 July 2021, Chen Jian and Liu Jie leg.: 6 female.</p></tp:treatment-sec><tp:treatment-sec sec-type="description" id="SECID0EBRAE"><title>Description.</title><p>See <xref ref-type="bibr" rid="B21">Paquin and Dupérré (2006)</xref>, <xref ref-type="bibr" rid="B13">Kaya and Uğurtaş (2011)</xref>, and <xref ref-type="bibr" rid="B22">Quasin and Uniyal (2012)</xref>.</p></tp:treatment-sec><tp:treatment-sec sec-type="Justification of the synonymy" id="SECID0ETRAE"><title>Justification of the synonymy.</title><p><italic><tp:taxon-name><tp:taxon-name-part taxon-name-part-type="genus" reg="Theridion">Theridion</tp:taxon-name-part><tp:taxon-name-part taxon-name-part-type="species" reg="qingzangense">qingzangense</tp:taxon-name-part></tp:taxon-name></italic> was first described as a new species similar to <italic><tp:taxon-name><tp:taxon-name-part taxon-name-part-type="genus" reg="Phylloneta">P.</tp:taxon-name-part><tp:taxon-name-part taxon-name-part-type="species" reg="impressa">impressa</tp:taxon-name-part></tp:taxon-name></italic>, based on a female collected in Qinghai-Tibet Plateau of China (<xref ref-type="bibr" rid="B9">Hu 2001</xref>). The most important diagnostic features of <italic><tp:taxon-name><tp:taxon-name-part taxon-name-part-type="genus" reg="Theridion">T.</tp:taxon-name-part><tp:taxon-name-part taxon-name-part-type="species" reg="qingzangense">qingzangense</tp:taxon-name-part></tp:taxon-name></italic> were the oval spermathecae and long copulatory ducts that are initially thick but become thinner and twisted at the junction with the spermathecae. Comparison of the epigyne of <italic><tp:taxon-name><tp:taxon-name-part taxon-name-part-type="genus" reg="Theridion">T.</tp:taxon-name-part><tp:taxon-name-part taxon-name-part-type="species" reg="qingzangense">qingzangense</tp:taxon-name-part></tp:taxon-name></italic> (<xref ref-type="bibr" rid="B9">Hu 2001</xref>: figs 398.1–5) with that of <italic><tp:taxon-name><tp:taxon-name-part taxon-name-part-type="genus" reg="Phylloneta">P.</tp:taxon-name-part><tp:taxon-name-part taxon-name-part-type="species" reg="impressa">impressa</tp:taxon-name-part></tp:taxon-name></italic> (<xref ref-type="bibr" rid="B9">Hu 2001</xref>: figs 393.1–4; <xref ref-type="bibr" rid="B30">Wiehle 1937</xref>: figs 81, 83, 84; <xref ref-type="bibr" rid="B22">Quasin and Uniyal 2012</xref>: fig. 3a–c) suggests that <italic><tp:taxon-name><tp:taxon-name-part taxon-name-part-type="genus" reg="Phylloneta">P.</tp:taxon-name-part><tp:taxon-name-part taxon-name-part-type="species" reg="impressa">impressa</tp:taxon-name-part></tp:taxon-name></italic> has all the diagnostic features of <italic><tp:taxon-name><tp:taxon-name-part taxon-name-part-type="genus" reg="Theridion">T.</tp:taxon-name-part><tp:taxon-name-part taxon-name-part-type="species" reg="qingzangense">qingzangense</tp:taxon-name-part></tp:taxon-name></italic>. In addition, we collected specimens of both sexes in Xinjiang Uygur Autonomous Region, China (Fig. <xref ref-type="fig" rid="F4">4</xref>), and the female perfectly matches the illustrations provided for <italic><tp:taxon-name><tp:taxon-name-part taxon-name-part-type="genus" reg="Theridion">T.</tp:taxon-name-part><tp:taxon-name-part taxon-name-part-type="species" reg="qingzangense">qingzangense</tp:taxon-name-part></tp:taxon-name></italic>, and the male matches the illustrations available for <italic><tp:taxon-name><tp:taxon-name-part taxon-name-part-type="genus" reg="Phylloneta">P.</tp:taxon-name-part><tp:taxon-name-part taxon-name-part-type="species" reg="impressa">impressa</tp:taxon-name-part></tp:taxon-name></italic>. Though the copulatory ducts from a few of our specimens show slight variations, these differences, which we consider as intraspecific variation, are minor and do not provide enough evidence for erection of a separate species. Thus, <italic><tp:taxon-name><tp:taxon-name-part taxon-name-part-type="genus" reg="Theridion">T.</tp:taxon-name-part><tp:taxon-name-part taxon-name-part-type="species" reg="qingzangense">qingzangense</tp:taxon-name-part></tp:taxon-name></italic> is hereby considered as a junior synonym of <italic><tp:taxon-name><tp:taxon-name-part taxon-name-part-type="genus" reg="Phylloneta">P.</tp:taxon-name-part><tp:taxon-name-part taxon-name-part-type="species" reg="impressa">impressa</tp:taxon-name-part></tp:taxon-name></italic>.</p><fig id="F2" position="float" orientation="portrait"><object-id xmlns:xlink="http://www.w3.org/1999/xlink" content-type="doi" xlink:type="simple">10.3897/zookeys.1120.90509.figure2</object-id><object-id xmlns:xlink="http://www.w3.org/1999/xlink" content-type="arpha" xlink:type="simple">1516813B-A91C-53CD-8136-BB0FCFD9B0B9</object-id><label>Figure 2.</label><caption><p><italic><tp:taxon-name><tp:taxon-name-part taxon-name-part-type="genus" reg="Phylloneta">Phylloneta</tp:taxon-name-part><tp:taxon-name-part taxon-name-part-type="species" reg="impressa">impressa</tp:taxon-name-part></tp:taxon-name></italic> (L. Koch, 1881) <bold>A, B</bold> female habitus (<bold>A</bold> dorsal <bold>B</bold> ventral) <bold>C</bold> epigyne, ventral <bold>D</bold> vulva, dorsal. Scale bars: 1 mm (<bold>A, B</bold>); 0.2 mm (<bold>C, D</bold>). <abbrev xmlns:xlink="http://www.w3.org/1999/xlink" xlink:title="copulatory opening" id="ABBRID0ELXAE" xlink:type="simple">CO</abbrev> = copulatory opening; <abbrev xmlns:xlink="http://www.w3.org/1999/xlink" xlink:title="copulatory duct" id="ABBRID0EPXAE" xlink:type="simple">CD</abbrev> = copulatory duct; <abbrev xmlns:xlink="http://www.w3.org/1999/xlink" xlink:title="fertilization duct" id="ABBRID0ETXAE" xlink:type="simple">FD</abbrev> = fertilization duct; S = spermatheca.</p></caption><graphic xmlns:xlink="http://www.w3.org/1999/xlink" xlink:href="zookeys-1120-095_article-90509__-g002.jpg" position="float" orientation="portrait" xlink:type="simple" id="oo_738901.jpg"><uri content-type="original_file" xlink:type="simple">https://binary.pensoft.net/fig/738901</uri></graphic></fig></tp:treatment-sec><tp:treatment-sec sec-type="distribution" id="SECID0E3XAE"><title>Distribution.</title><p>North America, Europe, Turkey, Caucasus, Russia (Europe to Far East), Kazakhstan, Iran, Central Asia, China (Fig. <xref ref-type="fig" rid="F4">4</xref>), India.</p><fig id="F3" position="float" orientation="portrait"><object-id xmlns:xlink="http://www.w3.org/1999/xlink" content-type="doi" xlink:type="simple">10.3897/zookeys.1120.90509.figure3</object-id><object-id xmlns:xlink="http://www.w3.org/1999/xlink" content-type="arpha" xlink:type="simple">4A0DE408-5941-5600-8841-24D87997194E</object-id><label>Figure 3.</label><caption><p><italic><tp:taxon-name><tp:taxon-name-part taxon-name-part-type="genus" reg="Phylloneta">Phylloneta</tp:taxon-name-part><tp:taxon-name-part taxon-name-part-type="species" reg="impressa">impressa</tp:taxon-name-part></tp:taxon-name></italic> (L. Koch, 1881) <bold>A, B</bold> male habitus (<bold>A</bold> dorsal <bold>B</bold> ventral) <bold>C–E</bold> left male palp (<bold>C</bold> prolateral <bold>D</bold> ventral <bold>E</bold> retrolateral). Scale bars: 1 mm (<bold>A, B</bold>); 0.2 mm (<bold>C–E</bold>). <abbrev xmlns:xlink="http://www.w3.org/1999/xlink" xlink:title="subtegulum" id="ABBRID0ELZAE" xlink:type="simple">ST</abbrev> = subtegulum; C = conductor; E = embolus; T = tegulum.</p></caption><graphic xmlns:xlink="http://www.w3.org/1999/xlink" xlink:href="zookeys-1120-095_article-90509__-g003.jpg" position="float" orientation="portrait" xlink:type="simple" id="oo_738902.jpg"><uri content-type="original_file" xlink:type="simple">https://binary.pensoft.net/fig/738902</uri></graphic></fig><fig id="F4" position="float" orientation="portrait"><object-id xmlns:xlink="http://www.w3.org/1999/xlink" content-type="doi" xlink:type="simple">10.3897/zookeys.1120.90509.figure4</object-id><object-id xmlns:xlink="http://www.w3.org/1999/xlink" content-type="arpha" xlink:type="simple">F3F6F13C-FED3-504B-88B1-9B97C0FE9F94</object-id><label>Figure 4.</label><caption><p>Collection localities in the Xinjiang Uygur Autonomous Region, China: <bold>1</bold><italic><tp:taxon-name><tp:taxon-name-part taxon-name-part-type="genus" reg="Theridion">T.</tp:taxon-name-part><tp:taxon-name-part taxon-name-part-type="species" reg="innocuum">innocuum</tp:taxon-name-part></tp:taxon-name></italic><bold>2</bold><italic><tp:taxon-name><tp:taxon-name-part taxon-name-part-type="genus" reg="Phylloneta">P.</tp:taxon-name-part><tp:taxon-name-part taxon-name-part-type="species" reg="impressa">impressa</tp:taxon-name-part></tp:taxon-name></italic>.</p></caption><graphic xmlns:xlink="http://www.w3.org/1999/xlink" xlink:href="zookeys-1120-095_article-90509__-g004.jpg" position="float" orientation="portrait" xlink:type="simple" id="oo_738903.jpg"><uri content-type="original_file" xlink:type="simple">https://binary.pensoft.net/fig/738903</uri></graphic></fig></tp:treatment-sec><ref-list><ref id="B24"><mixed-citation xmlns:xlink="http://www.w3.org/1999/xlink" xlink:type="simple"><person-group><name name-style="western"><surname>Simon</surname><given-names>E</given-names></name></person-group> (<year>1914</year>) Les arachnides de France. Synopsis générale et catalogue des espèces françaises de l’ordre des <tp:taxon-name><tp:taxon-name-part taxon-name-part-type="order">Araneae</tp:taxon-name-part></tp:taxon-name>. Tome VI. 1re partie. Roret, Paris, 1–308.</mixed-citation></ref><ref id="B31"><mixed-citation xmlns:xlink="http://www.w3.org/1999/xlink" xlink:type="simple"><person-group><name name-style="western"><surname>Wider</surname><given-names>F</given-names></name></person-group> (<year>1834</year>) <article-title>Arachniden.</article-title> In: <person-group><name name-style="western"><surname>Reuss</surname><given-names>A</given-names></name></person-group> (<role>Ed.</role>) <issue-title>Zoologische miscellen.</issue-title><source>Museum Senckenbergianum, Abhandlungen aus dem Gebiete der beschreibenden Naturgeschichte</source><volume>1</volume>: <fpage>195</fpage>–<lpage>276</lpage>.</mixed-citation></ref><ref id="B30"><mixed-citation xmlns:xlink="http://www.w3.org/1999/xlink" xlink:type="simple"><person-group><name name-style="western"><surname>Wiehle</surname><given-names>H</given-names></name></person-group> (<year>1937</year>) <article-title>Spinnentiere oder <tp:taxon-name><tp:taxon-name-part taxon-name-part-type="superfamily">Arachnoidea</tp:taxon-name-part></tp:taxon-name>. 26. Familie. <tp:taxon-name><tp:taxon-name-part taxon-name-part-type="family">Theridiidae</tp:taxon-name-part></tp:taxon-name> oder Haubennetzspinnen (Kugelspinnen).</article-title><source>Die Tierwelt Deutschlands</source><volume>33</volume>: <fpage>119</fpage>–<lpage>222</lpage>.</mixed-citation></ref><ref id="B3"><mixed-citation xmlns:xlink="http://www.w3.org/1999/xlink" xlink:type="simple"><person-group><name name-style="western"><surname>Archer</surname><given-names>AF</given-names></name></person-group> (<year>1950</year>) <article-title>A study of theridiid and mimetid spiders with descriptions of new genera and species. Museum Paper.</article-title><source>Alabama Museum of Natural History</source><volume>30</volume>: <fpage>1</fpage>–<lpage>40</lpage>.</mixed-citation></ref><ref id="B16"><mixed-citation xmlns:xlink="http://www.w3.org/1999/xlink" xlink:type="simple"><person-group><name name-style="western"><surname>Levi</surname><given-names>HW</given-names></name></person-group> (<year>1957</year>) <article-title>The spider genera <italic><tp:taxon-name><tp:taxon-name-part taxon-name-part-type="genus">Enoplognatha</tp:taxon-name-part></tp:taxon-name></italic>, <italic><tp:taxon-name><tp:taxon-name-part taxon-name-part-type="genus">Theridion</tp:taxon-name-part></tp:taxon-name></italic>, and <italic><tp:taxon-name><tp:taxon-name-part taxon-name-part-type="genus">Paidisca</tp:taxon-name-part></tp:taxon-name></italic> in America north of Mexico (<tp:taxon-name><tp:taxon-name-part taxon-name-part-type="order">Araneae</tp:taxon-name-part></tp:taxon-name>, <tp:taxon-name><tp:taxon-name-part taxon-name-part-type="family">Theridiidae</tp:taxon-name-part></tp:taxon-name>).</article-title><source>Bulletin of the American Museum of Natural History</source><volume>112</volume>: <fpage>1</fpage>–<lpage>124</lpage>.</mixed-citation></ref><ref id="B5"><mixed-citation xmlns:xlink="http://www.w3.org/1999/xlink" xlink:type="simple"><person-group><name name-style="western"><surname>Azheganova</surname><given-names>NS</given-names></name></person-group> (<year>1968</year>) Kratkii opredelitel’ paukov (<tp:taxon-name><tp:taxon-name-part taxon-name-part-type="order">Aranei</tp:taxon-name-part></tp:taxon-name>) lesnoi i lesostepnoi zony SSSR. Akademia Nauk SSSR, 149 pp. [in Russian]</mixed-citation></ref><ref id="B11"><mixed-citation xmlns:xlink="http://www.w3.org/1999/xlink" xlink:type="simple"><person-group><name name-style="western"><surname>Izmailova</surname><given-names>MV</given-names></name></person-group> (<year>1972</year>) Materialy po paukam Pribaikalya (soobshenie vtoroe). In: Khozyaistvennoe ispolzovanie i vosproizvodstvo okhotnichei fauny, ekologia zhivotnykh. Irkutsk, 43–49. [in Russian]</mixed-citation></ref><ref id="B6"><mixed-citation xmlns:xlink="http://www.w3.org/1999/xlink" xlink:type="simple"><person-group><name name-style="western"><surname>Deltshev</surname><given-names>CD</given-names></name></person-group> (<year>1992</year>) <article-title>A critical review of family <tp:taxon-name><tp:taxon-name-part taxon-name-part-type="family">Theridiidae</tp:taxon-name-part></tp:taxon-name> (<tp:taxon-name><tp:taxon-name-part taxon-name-part-type="order">Araneae</tp:taxon-name-part></tp:taxon-name>) in Bulgaria.</article-title><source>Acta Zoologica Bulgarica</source><volume>43</volume>: <fpage>13</fpage>–<lpage>21</lpage>.</mixed-citation></ref><ref id="B36"><mixed-citation xmlns:xlink="http://www.w3.org/1999/xlink" xlink:type="simple"><person-group><name name-style="western"><surname>Zhu</surname><given-names>MS</given-names></name></person-group> (<year>1998</year>) <source>Fauna Sinica: <tp:taxon-name><tp:taxon-name-part taxon-name-part-type="class">Arachnida</tp:taxon-name-part></tp:taxon-name>: <tp:taxon-name><tp:taxon-name-part taxon-name-part-type="order">Araneae</tp:taxon-name-part></tp:taxon-name>: <tp:taxon-name><tp:taxon-name-part taxon-name-part-type="family">Theridiidae</tp:taxon-name-part></tp:taxon-name>.</source><publisher-name>Science Press</publisher-name>, <publisher-loc>Beijing</publisher-loc>, <size units="page">436 pp</size>.</mixed-citation></ref><ref id="B25"><mixed-citation xmlns:xlink="http://www.w3.org/1999/xlink" xlink:type="simple"><person-group><name name-style="western"><surname>Song</surname><given-names>DX</given-names></name><name name-style="western"><surname>Zhu</surname><given-names>MS</given-names></name><name name-style="western"><surname>Chen</surname><given-names>J</given-names></name></person-group> (<year>1999</year>) <source>The spiders of China.</source><publisher-name>Hebei Science and Technology Publishing House</publisher-name>, <publisher-loc>Shijiazhuang</publisher-loc>, <size units="page">640 pp</size>.</mixed-citation></ref><ref id="B9"><mixed-citation xmlns:xlink="http://www.w3.org/1999/xlink" xlink:type="simple"><person-group><name name-style="western"><surname>Hu</surname><given-names>JL</given-names></name></person-group> (<year>2001</year>) <source>Spiders in Qinghai-Tibet Plateau of China.</source><publisher-name>Henan Science and Technology Publishing House</publisher-name>, <publisher-loc>Zhengzhou</publisher-loc>, <size units="page">658 pp</size>.</mixed-citation></ref><ref id="B2"><mixed-citation xmlns:xlink="http://www.w3.org/1999/xlink" xlink:type="simple"><person-group><name name-style="western"><surname>Almquist</surname><given-names>S</given-names></name></person-group> (<year>2005</year>) <article-title>Swedish <tp:taxon-name><tp:taxon-name-part taxon-name-part-type="order">Araneae</tp:taxon-name-part></tp:taxon-name>, part 1 – families <tp:taxon-name><tp:taxon-name-part taxon-name-part-type="family">Atypidae</tp:taxon-name-part></tp:taxon-name> to <tp:taxon-name><tp:taxon-name-part taxon-name-part-type="family">Hahniidae</tp:taxon-name-part></tp:taxon-name> (<tp:taxon-name><tp:taxon-name-part taxon-name-part-type="family">Linyphiidae</tp:taxon-name-part></tp:taxon-name> excluded).</article-title><source>Insect Systematics &amp; Evolution</source><volume>62</volume>: <fpage>1</fpage>–<lpage>284</lpage>.</mixed-citation></ref><ref id="B21"><mixed-citation xmlns:xlink="http://www.w3.org/1999/xlink" xlink:type="simple"><person-group><name name-style="western"><surname>Paquin</surname><given-names>P</given-names></name><name name-style="western"><surname>Dupérré</surname><given-names>N</given-names></name></person-group> (<year>2006</year>) <article-title>The spiders of Quebec: Update, additions and corrections.</article-title><source>Zootaxa</source><volume>1133</volume>(<issue>1</issue>): <fpage>1</fpage>–<lpage>37</lpage>. <ext-link xlink:href="10.11646/zootaxa.1133.1.1" ext-link-type="doi" xlink:type="simple">https://doi.org/10.11646/zootaxa.1133.1.1</ext-link></mixed-citation></ref><ref id="B33"><mixed-citation xmlns:xlink="http://www.w3.org/1999/xlink" xlink:type="simple"><person-group><name name-style="western"><surname>Wunderlich</surname><given-names>J</given-names></name></person-group> (<year>2008</year>) On extant and fossil (Eocene) European comb-footed spiders (<tp:taxon-name><tp:taxon-name-part taxon-name-part-type="order">Araneae</tp:taxon-name-part></tp:taxon-name>: <tp:taxon-name><tp:taxon-name-part taxon-name-part-type="family">Theridiidae</tp:taxon-name-part></tp:taxon-name>), with notes on their subfamilies, and with descriptions of new taxa. Beiträge zur Araneologie 5: 140–469, 792–794, 796–800, 803, 819–859.</mixed-citation></ref><ref id="B15"><mixed-citation xmlns:xlink="http://www.w3.org/1999/xlink" xlink:type="simple"><person-group><name name-style="western"><surname>Le Peru</surname><given-names>B</given-names></name></person-group> (<year>2011</year>) <article-title>The spiders of Europe, a synthesis of data: Volume 1 <tp:taxon-name><tp:taxon-name-part taxon-name-part-type="family">Atypidae</tp:taxon-name-part></tp:taxon-name> to <tp:taxon-name><tp:taxon-name-part taxon-name-part-type="family">Theridiidae</tp:taxon-name-part></tp:taxon-name>.</article-title><source>Mémoires de la Société Linnéenne de Lyon</source><volume>2</volume>: <fpage>1</fpage>–<lpage>522</lpage>.</mixed-citation></ref><ref id="B22"><mixed-citation xmlns:xlink="http://www.w3.org/1999/xlink" xlink:type="simple"><person-group><name name-style="western"><surname>Quasin</surname><given-names>S</given-names></name><name name-style="western"><surname>Uniyal</surname><given-names>VP</given-names></name></person-group> (<year>2012</year>) <article-title>First record of the genus <italic><tp:taxon-name><tp:taxon-name-part taxon-name-part-type="genus">Phylloneta</tp:taxon-name-part></tp:taxon-name></italic> from India with description of <italic><tp:taxon-name><tp:taxon-name-part taxon-name-part-type="genus">P.</tp:taxon-name-part><tp:taxon-name-part taxon-name-part-type="species">impressa</tp:taxon-name-part></tp:taxon-name></italic> L. Koch, 1881 (<tp:taxon-name><tp:taxon-name-part taxon-name-part-type="order">Araneae</tp:taxon-name-part></tp:taxon-name>: <tp:taxon-name><tp:taxon-name-part taxon-name-part-type="family">Theridiidae</tp:taxon-name-part></tp:taxon-name>).</article-title><source>Biosystematica</source><volume>5</volume>: <fpage>59</fpage>–<lpage>61</lpage>.</mixed-citation></ref><ref id="B28"><mixed-citation xmlns:xlink="http://www.w3.org/1999/xlink" xlink:type="simple"><person-group><name name-style="western"><surname>Tilly</surname><given-names>JJ</given-names></name><name name-style="western"><surname>Tilly</surname><given-names>B</given-names></name></person-group> (<year>2019</year>) <article-title>Contribution à l’inventaire aranéologique (<tp:taxon-name><tp:taxon-name-part taxon-name-part-type="order">Araneae</tp:taxon-name-part></tp:taxon-name>) du département de la Sarthe (Pays de la Loire, France).</article-title><source>Bulletin de l’Association Française d’Arachnologie</source><volume>3</volume>: <fpage>2</fpage>–<lpage>14</lpage>.</mixed-citation></ref><ref id="B29"><mixed-citation xmlns:xlink="http://www.w3.org/1999/xlink" xlink:type="simple"><person-group><name name-style="western"><surname>Vanuytven</surname><given-names>H</given-names></name></person-group> (<year>2021</year>) <article-title>The <tp:taxon-name><tp:taxon-name-part taxon-name-part-type="family">Theridiidae</tp:taxon-name-part></tp:taxon-name> of the World. A key to the genera with their diagnosis and a study of the body length of all known species.</article-title><source>Newsletter of the Belgian Arachnological Society</source><volume>35</volume>: <fpage>1</fpage>–<lpage>363</lpage>.</mixed-citation></ref><ref id="B13"><mixed-citation xmlns:xlink="http://www.w3.org/1999/xlink" xlink:type="simple"><person-group><name name-style="western"><surname>Kaya</surname><given-names>RS</given-names></name><name name-style="western"><surname>Uğurtaş</surname><given-names>İH</given-names></name></person-group> (<year>2011</year>) <article-title>The cobweb spiders (<tp:taxon-name><tp:taxon-name-part taxon-name-part-type="order">Araneae</tp:taxon-name-part></tp:taxon-name>, <tp:taxon-name><tp:taxon-name-part taxon-name-part-type="family">Theridiidae</tp:taxon-name-part></tp:taxon-name>) of Uludağ Mountain, Bursa.</article-title><source>Serket = Sarkat</source><volume>12</volume>: <fpage>144</fpage>–<lpage>153</lpage>.</mixed-citation></ref></ref-list></tp:taxon-treatment>
